# Supplementary material for: Distribution of Two Strains of Leptoglossus zonatus (Dallas) (Hemiptera: Coreidae) in the Western Hemisphere: Is L. zonatus a Potential Invasive Species in California?
Source: Insects. 2021 Dec 7;12(12):1094. doi: 10.3390/insects12121094 (PMC8703490; doi:10.3390/insects12121094)
Supplement: Supplementary file 1 [file insects-12-01094-s001.zip]

Archive with 1 entries (1 files):
- insects-1479643-supplementary.pdf
